# Supplementary material for: Faecal Cortisol Metabolites as an Indicator of Adrenocortical Activity in Farmed Blue Foxes
Source: Animals (Basel). 2021 Sep 7;11(9):2631. doi: 10.3390/ani11092631 (PMC8470140; doi:10.3390/ani11092631)
Supplement: Supplementary file 1 [file animals-11-02631-s001.zip]

Archive with 1 entries (1 files):
- animals-1303830-supplementary.xlsx
