# Supplementary material for: Faecal Cortisol Metabolites as an Indicator of Adrenocortical Activity in Farmed Blue Foxes
Source: Animals (Basel). 2021 Sep 7;11(9):2631. doi: 10.3390/ani11092631 (PMC8470140; doi:10.3390/ani11092631)
Supplement: Supplementary file 1 [file animals-11-02631-s001.zip › animals-1303830-supplementary.xlsx]

## Sheet: 1. F statistics
Full data							Animal id 3 and 13 excluded
Type III Tests of Fixed Effects							Type III Tests of Fixed Effects
Effect	Num DF	Den DF	F Value	Pr > F			Effect	Num DF	Den DF	F Value	Pr > F
Sex	1	38.57	3.16	0.0833			Sex	1	32.66	0.8	0.3777
Period(time point)	16	79.64	4.26	<.0001			Period(time point)	16	68.48	5.89	<.0001

## Sheet: 2. Covariance matrice
Full data												Animal id 3 and 13 excluded
Covariance Parameter Estimates							Wald 95% Conf. Bounds					Covariance Parameter Estimates							Wald 95% Conf. Bounds
Cov Parm	Subject	Group	Time point	Estimate	Std Err	Z Value	Lower	Upper				Cov Parm	Subject	Group	Time point	Estimate	Std Err	Z Value	Lower	Upper
Var(1)	Anim. Id	Trt period 1	0	0.4079	0.1647	2.48	0.211	1.0967				Var(1)	Anim. Id	Trt period 1	0	0.1512	0.08062	1.88	0.06621	0.6233
Var(2)	Anim. Id	Trt period 1	3	0.5035	0.1985	2.54	0.2639	1.3145				Var(2)	Anim. Id	Trt period 1	3	0.2666	0.1318	2.02	0.1225	0.9595
Var(3)	Anim. Id	Trt period 1	6	0.3501	0.1632	2.15	0.1667	1.1467				Var(3)	Anim. Id	Trt period 1	6	0.1185	0.0991	1.2	0.0373	1.8241
Var(4)	Anim. Id	Trt period 1	9	0.1415	0.08376	1.69	0.05777	0.7253				Var(4)	Anim. Id	Trt period 1	9	0.1628	0.1001	1.63	0.0647	0.9132
Var(5)	Anim. Id	Trt period 1	12	0.1249	0.06814	1.83	0.05389	0.5382				Var(5)	Anim. Id	Trt period 1	12	0.1335	0.07229	1.85	0.05789	0.567
Var(6)	Anim. Id	Trt period 1	15	0.03825	0.03245	1.18	0.0119	0.6277				Var(6)	Anim. Id	Trt period 1	15	0.05383	0.04022	1.34	0.01853	0.5335
Var(7)	Anim. Id	Trt period 1	18	0.07974	0.07132	1.12	0.02375	1.6801				Var(7)	Anim. Id	Trt period 1	18	0.06577	0.0543	1.21	0.02092	0.9578
Var(8)	Anim. Id	Trt period 1	21	0.1671	0.08595	1.94	0.07491	0.6444				Var(8)	Anim. Id	Trt period 1	21	0.1741	0.09355	1.86	0.07584	0.7286
Var(9)	Anim. Id	Trt period 1	24	0.1899	0.1024	1.86	0.08258	0.7993				Var(9)	Anim. Id	Trt period 1	24	0.04703	0.04762	0.99	0.01261	2.0115
Var(10)	Anim. Id	Trt period 1	27	0	.	.	.	.	a			Var(10)	Anim. Id	Trt period 1	27	0	.	.	.	.	a
Var(11)	Anim. Id	Trt period 1	30	0	.	.	.	.				Var(11)	Anim. Id	Trt period 1	30	0	.	.	.	.
Var(12)	Anim. Id	Trt period 1	33	0	.	.	.	.				Var(12)	Anim. Id	Trt period 1	33	0	.	.	.	.
Var(13)	Anim. Id	Trt period 1	36	0	.	.	.	.				Var(13)	Anim. Id	Trt period 1	36	0	.	.	.	.
Var(14)	Anim. Id	Trt period 1	39	0	.	.	.	.				Var(14)	Anim. Id	Trt period 1	39	0	.	.	.	.
Var(15)	Anim. Id	Trt period 1	42	0	.	.	.	.				Var(15)	Anim. Id	Trt period 1	42	0	.	.	.	.
Var(16)	Anim. Id	Trt period 1	45	0	.	.	.	.				Var(16)	Anim. Id	Trt period 1	45	0	.	.	.	.
Var(17)	Anim. Id	Trt period 1	48	0	.	.	.	.				Var(17)	Anim. Id	Trt period 1	48	0	.	.	.	.
ARH(1)	Anim. Id	Trt period 1		0.9664	0.03077	31.41	0.906	1.0267	b			ARH(1)	Anim. Id	Trt period 1		0.9525	0.04355	21.87	0.8671	1.0378	b
Var(1)	Anim. Id	Trt period 2	0	0	.	.	.	.	c			Var(1)	Anim. Id	Trt period 2	0	0	.	.	.	.	c
Var(2)	Anim. Id	Trt period 2	3	0	.	.	.	.				Var(2)	Anim. Id	Trt period 2	3	0	.	.	.	.
Var(3)	Anim. Id	Trt period 2	6	0	.	.	.	.				Var(3)	Anim. Id	Trt period 2	6	0	.	.	.	.
Var(4)	Anim. Id	Trt period 2	9	0	.	.	.	.				Var(4)	Anim. Id	Trt period 2	9	0	.	.	.	.
Var(5)	Anim. Id	Trt period 2	12	0	.	.	.	.				Var(5)	Anim. Id	Trt period 2	12	0	.	.	.	.
Var(6)	Anim. Id	Trt period 2	15	0	.	.	.	.				Var(6)	Anim. Id	Trt period 2	15	0	.	.	.	.
Var(7)	Anim. Id	Trt period 2	18	0	.	.	.	.				Var(7)	Anim. Id	Trt period 2	18	0	.	.	.	.
Var(8)	Anim. Id	Trt period 2	21	0	.	.	.	.				Var(8)	Anim. Id	Trt period 2	21	0	.	.	.	.
Var(9)	Anim. Id	Trt period 2	24	0	.	.	.	.				Var(9)	Anim. Id	Trt period 2	24	0	.	.	.	.
Var(10)	Anim. Id	Trt period 2	27	1.1303	0.3986	2.84	0.6278	2.6111				Var(10)	Anim. Id	Trt period 2	27	0.9475	0.3541	2.68	0.5108	2.3276
Var(11)	Anim. Id	Trt period 2	30	1.1607	0.5837	1.99	0.5276	4.303				Var(11)	Anim. Id	Trt period 2	30	0.7278	0.4829	1.51	0.2739	4.9771
Var(12)	Anim. Id	Trt period 2	33	1.1402	0.4516	2.52	0.5961	2.9938				Var(12)	Anim. Id	Trt period 2	33	1.1402	0.5345	2.13	0.5412	3.7674
Var(13)	Anim. Id	Trt period 2	36	0.7668	0.2791	2.75	0.4192	1.8303				Var(13)	Anim. Id	Trt period 2	36	0.4877	0.2075	2.35	0.2451	1.4019
Var(14)	Anim. Id	Trt period 2	39	0.4426	0.1951	2.27	0.2179	1.3357				Var(14)	Anim. Id	Trt period 2	39	0.3691	0.1602	2.3	0.1834	1.0895
Var(15)	Anim. Id	Trt period 2	42	0.327	0.1626	2.01	0.1497	1.189				Var(15)	Anim. Id	Trt period 2	42	0.2948	0.1394	2.11	0.1392	0.9877
Var(16)	Anim. Id	Trt period 2	45	0.4928	0.2095	2.35	0.2477	1.4149				Var(16)	Anim. Id	Trt period 2	45	0.3741	0.178	2.1	0.176	1.265
Var(17)	Anim. Id	Trt period 2	48	0.353	0.1418	2.49	0.1831	0.9428				Var(17)	Anim. Id	Trt period 2	48	0.2675	0.1182	2.26	0.1315	0.8095
ARH(1)	Anim. Id	Trt period 2		0.6959	0.08131	8.56	0.5366	0.8553	d			ARH(1)	Anim. Id	Trt period 2		0.5583	0.1046	5.34	0.3533	0.7634	d
Residual				0.09293	0.01941	4.79	0.06413	0.1467				Residual				0.08389	0.01695	4.95	0.05854	0.1303
a	There is no time points 27-48 under the period 1. Therefore these are structural zeros.
b	Correlation between timepoints 0-24
c	Structural zeros for the period 2.
d	Correlation between time points 27-48

## Sheet: 3. Estimated means
Full data														Animal id 3 and 13 excluded
						95% Conf.int.			Estimates in data scale											95% Conf.int.			Estimates in data scale
Period	Time point	Hour (h)	Estimate	StdErr	DF	Lower	Upper		Estimate (ng/g)	Lower	Upper			Period	Time point	Hour (h)	Estimate	StdErr	DF	Lower	Upper		Estimate (ng/g)	Lower	Upper
1 Control	0	8	5.77976	0.15805	18.8745	5.4488	6.11071		323.681	232.48	450.658			1 Control	0	8	5.73571	0.114751	17.554	5.49419	5.97723		309.732	243.273	394.347
1 Control	3	11	6.16052	0.175991	19.0334	5.79221	6.52883		473.676	327.738	684.6			1 Control	3	11	6.0911	0.143901	15.3505	5.78499	6.3972		441.905	325.377	600.165
1 Control	6	14	6.36738	0.168644	20.6418	6.0163	6.71847		582.531	410.057	827.548			1 Control	6	14	6.34524	0.133885	14.5158	6.05904	6.63144		569.772	427.962	758.571
1 Control	9	17	6.19489	0.11713	20.2325	5.95074	6.43904		490.237	384.038	625.804			1 Control	9	17	6.26159	0.128267	15.1554	5.98843	6.53474		524.049	398.79	688.653
1 Control	12	20	6.09785	0.106496	21.4982	5.87669	6.31901		444.9	356.627	555.022			1 Control	12	20	6.11531	0.113068	18.3577	5.8781	6.35253		452.738	357.129	573.943
1 Control	15	23	6.0373	0.0863083	30.6187	5.86119	6.21342		418.762	351.14	499.405			1 Control	15	23	6.03709	0.093157	23.8801	5.84478	6.22941		418.674	345.425	507.456
1 Control	18	2	5.72712	0.118384	18.8143	5.47917	5.97506		307.083	239.648	393.493			1 Control	18	2	5.70963	0.112446	22.5177	5.47674	5.94251		301.758	239.065	380.891
1 Control	21	5	5.99206	0.124913	22.6969	5.73346	6.25065		400.237	309.038	518.35			1 Control	21	5	5.95914	0.134304	18.5567	5.67758	6.2407		387.277	292.243	513.216
1 Control	24	8	5.95712	0.125304	17.2571	5.69305	6.22118		386.494	296.797	503.299			1 Control	24	8	5.87181	0.0919458	17.3303	5.6781	6.06552		354.89	292.393	430.744
2 Treatment	27	11	6.46938	0.247303	18.8773	5.95154	6.98722		645.087	384.347	1082.71			2 Treatment	27	11	6.43111	0.239447	17.0147	5.92595	6.93626		620.86	374.635	1028.92
2 Treatment	30	14	7.19059	0.351238	10.6632	6.41453	7.96665		1326.88	610.654	2883.17			2 Treatment	30	14	7.33961	0.333894	6.20899	6.52922	8.15		1540.11	684.863	3463.37
2 Treatment	33	17	7.06116	0.282301	16.5905	6.46444	7.65789		1165.8	641.903	2117.28			2 Treatment	33	17	7.13486	0.31615	11.2012	6.44054	7.82918		1254.96	626.745	2512.87
2 Treatment	36	20	7.20686	0.213766	19.697	6.76051	7.6532		1348.65	863.081	2107.39			2 Treatment	36	20	7.27076	0.186068	15.73	6.87576	7.66576		1437.64	968.511	2134.01
2 Treatment	39	23	6.92664	0.175717	16.4379	6.55495	7.29834		1019.07	702.711	1477.85			2 Treatment	39	23	6.95	0.17055	16.9329	6.59006	7.30994		1043.15	727.828	1495.09
2 Treatment	42	2	6.34883	0.159703	14.9802	6.00839	6.68927		571.823	406.828	803.733			2 Treatment	42	2	6.42065	0.161071	15.7848	6.07882	6.76249		614.403	436.512	864.789
2 Treatment	45	5	6.32413	0.197013	17.5948	5.90953	6.73872		557.871	368.534	844.479			2 Treatment	45	5	6.39323	0.187614	14.2656	5.99154	6.79492		597.785	400.031	893.299
2 Treatment	48	8	6.26262	0.149495	20.2731	5.95105	6.57419		524.593	384.156	716.368			2 Treatment	48	8	6.24508	0.1401	18.0766	5.95083	6.53933		515.471	384.073	691.824
1 Baseline average	0-24		6.03488	0.0985333	18.6931	5.82842	6.24134	6.24134	417.749	339.821	513.548			1 Baseline average	0-24		6.0141	0.08221	16.72	5.8404	6.1877	6.1877	409.157	343.917	486.725

## Sheet: 4. Baseline comparison
Full data																						Animal id 3 and 13 excluded
	Period 1	Period 2	Per2-Per1																				Period 1	Period 2	Per2-Per1
	Baseline	Treatment						95% Conf.int.				Adj 95% Conf.int.			Estimates in data scale								Baseline	Treatment						95% Conf.int.				Adj 95% Conf.int.			Estimates in data scale
Timepoint (h)	Average	Mean values	Estimate	StdErr	DF	tValue	Probt	Lower	Upper		Adjp	Lower	Upper		Ratio	Lower	Upper		Adj Lower	Adj Upper		Timepoint (h)	Average	Mean values	Estimate	StdErr	DF	tValue	Probt	Lower	Upper		Adjp	Lower	Upper		Ratio	Lower	Upper		Adj Lower	Adj Upper
Time point 27 (11)	6.03488	6.46938	0.434504	0.266031	24.5975	1.63328	0.115146	-0.113853	0.982861		0.303091	-0.334601	1.20361		1.5442	0.892389	2.67209		0.715624	3.33212		Time point 27 (11)	6.0141	6.43111	0.417053	0.252912	20.8598	1.649	0.114127	-0.109123	0.943228		0.210693	-0.364039	1.19814		1.51748	0.89662	2.56826		0.694864	3.31396
Time point 30 (14)	6.03488	7.19059	1.15571	0.364635	12.4015	3.1695	0.00778409	0.364081	1.94734		0.0328223	0.101538	2.20988		3.17627	1.43919	7.00998		1.10687	9.11461		Time point 30 (14)	6.0141	7.33961	1.32556	0.34356	6.9927	3.8583	0.00623771	0.512994	2.13812		0.0307481	0.264509	2.3866		3.76427	1.67028	8.48344		1.30279	10.8765
Time point 33 (17)	6.03488	7.06116	1.02628	0.298836	20.6241	3.43426	0.00253851	0.404127	1.64844		0.0135574	0.162336	1.89023		2.79067	1.49799	5.19885		1.17626	6.62087		Time point 33 (17)	6.0141	7.13486	1.12081	0.326454	12.7274	3.43328	0.00457624	0.414008	1.82761		0.0253004	0.112591	2.12902		3.06733	1.51287	6.21898		1.11917	8.40665
Time point 36 (20)	6.03488	7.20686	1.17198	0.235195	27.6166	4.98299	3.00905e-05	0.689899	1.65405		0.000240724	0.492019	1.85193		3.22837	1.99351	5.22813		1.63562	6.37212		Time point 36 (20)	6.0141	7.27076	1.2567	0.203215	21.6291	6.18413	3.42592e-06	0.834844	1.67857		2.74073e-05	0.629099	1.88431		3.51382	2.30446	5.35786		1.87592	6.58181
Time point 39 (23)	6.03488	6.92664	0.891764	0.201196	26.0757	4.4323	0.000149541	0.478257	1.30527		0.000945647	0.310099	1.47343		2.43943	1.61326	3.68869		1.36356	4.36417		Time point 39 (23)	6.0141	6.95	0.935949	0.18886	24.1791	4.95577	4.56007e-05	0.546313	1.32558		0.000319205	0.352674	1.51922		2.54963	1.72687	3.76439		1.42287	4.56867
Time point 42 (02)	6.03488	6.34883	0.313949	0.187415	25.7345	1.67515	0.106015	-0.0714815	0.699379		0.303091	-0.227873	0.855771		1.36882	0.931013	2.0125		0.796225	2.35319		Time point 42 (02)	6.0141	6.42065	0.406598	0.180409	23.4269	2.25375	0.0338583	0.0337685	0.779427		0.113684	-0.150576	0.963772		1.5017	1.03435	2.18022		0.860212	2.62157
Time point 45 (05)	6.03488	6.32413	0.289246	0.220039	25.8981	1.31452	0.200194	-0.163138	0.74163		0.317627	-0.346894	0.925387		1.33542	0.849474	2.09936		0.70688	2.52284		Time point 45 (05)	6.0141	6.39323	0.379178	0.204552	19.656	1.8537	0.0788518	-0.0479884	0.806344		0.200318	-0.252557	1.01091		1.46108	0.953145	2.23971		0.776812	2.74811
Time point 48 (08)	6.03488	6.26262	0.227741	0.17878	34.2298	1.27386	0.211295	-0.135494	0.590977		0.317627	-0.289118	0.744601		1.25576	0.873284	1.80575		0.748924	2.1056		Time point 48 (08)	6.0141	6.24508	0.231029	0.162044	28.6618	1.42572	0.16475	-0.100557	0.562615		0.210693	-0.269425	0.731482		1.2599	0.904333	1.75526		0.763819	2.07816
	ln(baseline)	ln(treatment)	ln(treatment)-ln(baseline)												EXP(LN(treatment)-LN(baseline))								ln(baseline)	ln(treatment)	ln(treatment)-ln(baseline)												EXP(LN(treatment)-LN(baseline))
	Estimates in data scale																						Estimates in data scale
	Baseline	Treatment																					Baseline	Treatment
	(ng/g)	(ng/g)													Ratio								(ng/g)	(ng/g)													Ratio
	417.749	645.087													1.5442								409.157	620.86													1.51741
	417.749	1326.88													3.17627								409.157	1540.11													3.7641
	417.749	1165.8													2.79067								409.157	1254.96													3.06718
	417.749	1348.65													3.22837								409.157	1437.64													3.51366
	417.749	1019.07													2.43943								409.157	1043.15													2.54951
	417.749	571.823													1.36882								409.157	614.403													1.50163
	417.749	557.871													1.33542								409.157	597.785													1.46101
	417.749	524.593													1.25576								409.157	515.471													1.25984

## Sheet: 5. Hourly pairwise
Full data																									Animal id 3 and 13 excluded
		Period 1	Period 2	Per2-Per1																							Period 1	Period 2	Per2-Per1
Control	Treatment	Control	Treatment						95% Conf.int.				Adj 95% Conf.int.			Estimates in data scale									Control	Treatment	Control	Treatment						95% Conf.int.				Adj 95% Conf.int.				Estimates in data scale
Time point (h)	Time point (h)	Mean values	Mean values	Estimate	StdErr	DF	tValue	Probt	Lower	Upper		Adjp	Lower	Upper		Ratio	Lower	Upper		Adj Lower	Adj Upper				Time point (h)	Time point (h)	Mean values	Mean values	Estimate	StdErr	DF	tValue	Probt	Lower	Upper		Adjp	Lower	Upper			Ratio	Lower	Upper		Adj Lower	Adj Upper
3 (11)	27 (11)	6.16052	6.46938	0.30886	0.303381	34.0064	1.01806	0.315839	-0.307681	0.925401		0.315839	-0.573049	1.19077		1.36187	0.73515	2.52288		0.563804	3.28961				3 (11)	27 (11)	6.0911	6.43111	-0.340011	0.279141	27.3683	-1.21806	0.233598	-0.912401	0.232379		0.233598	-0.508318	1.18834			1.40496	0.792646	2.49029		0.601506	3.28163
6 (14)	30 (14)	6.36738	7.19059	0.823207	0.389527	15.8011	2.11335	0.0508404	-0.0033997	1.64981		0.166834	-0.309123	1.95554		2.27779	0.996606	5.206		0.734091	7.0677				6 (14)	30 (14)	6.34524	7.33961	-0.994372	0.359374	8.27208	-2.76695	0.0236472	-1.81837	-0.170374		0.0960232	-0.0977912	2.08654			2.70303	1.18575	6.16181		0.906838	8.05695
9 (17)	33 (17)	6.19489	7.06116	0.866274	0.305544	22.2997	2.83519	0.00955389	0.233108	1.49944		0.0432647	-0.0219217	1.75447		2.37803	1.26252	4.47918		0.978317	5.78038	*			9 (17)	33 (17)	6.26159	7.13486	-0.873274	0.340991	14.9089	-2.56099	0.021797	-1.60047	-0.146081		0.0960232	-0.163022	1.90957			2.39474	1.15729	4.95535		0.849572	6.75019
12 (20)	36 (20)	6.09785	7.20686	1.10901	0.238652	28.9239	4.64697	6.7974e-05	0.620855	1.59716		0.000543792	0.415264	1.80275		3.03135	1.86052	4.93899		1.51477	6.06632				12 (20)	36 (20)	6.11531	7.27076	-1.15544	0.217545	26.1681	-5.31128	1.45187e-05	-1.60248	-0.708413		0.000116149	0.49431	1.81658			3.17543	2.03077	4.96531		1.63937	6.15078
15 (23)	39 (23)	6.0373	6.92664	0.889342	0.195466	24.1484	4.54985	0.000128765	0.486051	1.29263		0.000901355	0.321135	1.45755		2.43353	1.62588	3.64237		1.37869	4.29542				15 (23)	39 (23)	6.03709	6.95	-0.912909	0.193889	26.3491	-4.70842	7.04225e-05	-1.3112	-0.514622		0.000492958	0.323668	1.50215			2.49156	1.67301	3.71061		1.38219	4.49133
18 (02)	42 (02)	5.72712	6.34883	0.621712	0.198397	28.6685	3.13368	0.0039597	0.215741	1.02768		0.0215215	0.0449859	1.19844		1.86211	1.24078	2.79458		1.04601	3.31493				18 (02)	42 (02)	5.70963	6.42065	-0.711026	0.195885	29.2124	-3.6298	0.00107361	-1.11153	-0.310521		0.00640708	0.115716	1.30633			2.03608	1.36414	3.039		1.12268	3.69261
21 (05)	45 (05)	5.99206	6.32413	0.332069	0.233053	30.5312	1.42486	0.16434	-0.143542	0.807681		0.303378	-0.345401	1.00954		1.39385	0.866284	2.2427		0.707936	2.74434				21 (05)	45 (05)	5.95914	6.39323	-0.434091	0.230491	26.8802	-1.88333	0.0705183	-0.907119	0.0389365		0.133929	-0.266387	1.13457			1.54356	0.961812	2.47717		0.766142	3.10983
24 (08)	48 (08)	5.95712	6.26262	0.305505	0.194836	36.7513	1.56801	0.12545	-0.0893606	0.70037		0.303378	-0.26087	0.87188		1.35731	0.914516	2.0145		0.770381	2.3914				24 (08)	48 (08)	5.87181	6.24508	-0.373274	0.167309	30.7397	-2.23104	0.0331138	-0.714621	-0.0319271		0.0960232	-0.135191	0.881739			1.45248	1.03244	2.04341		0.873549	2.4151
		ln(control)	ln(treatment)	ln(treatment)-ln(control)												EXP(LN(treatment)-LN(control))											ln(control)	ln(treatment)	ln(treatment)-ln(control)													EXP(LN(treatment)-LN(control))
		Estimates in data scale																									Estimates in data scale
		Control	Treatment																								Control	Treatment
		(ng/g)	(ng/g)													Ratio											(ng/g)	(ng/g)														Ratio
		473.676	645.087													1.36187											441.905	620.86														1.40496
		582.531	1326.88													2.27779											569.772	1540.11														2.70303
		490.237	1165.8													2.37803											524.049	1254.96														2.39474
		444.9	1348.65													3.03135											452.738	1437.64														3.17543
		418.762	1019.07													2.43353											418.674	1043.15														2.49156
		307.083	571.823													1.86211											301.758	614.403														2.03608
		400.237	557.871													1.39385											387.277	597.785														1.54356
		386.494	524.593													1.35731											354.89	515.471														1.45248

## Sheet: 6. Within baseline
Full data																								Animal id 3 and 13 excluded
Unplanned post-hoc comparison,simulation adjusted for 36 comparisons																								Unplanned post-hoc comparison,simulation adjusted for 36 comparisons
Control period		Time point A	Time point B	Timep. A-B					95% Conf.int.				Adj 95% Conf.int.			Estimates in data scale								Time point A (h)	Time point B (h)	Time point A	Time point B	Timep. A-B					95% Conf.int.				Adj 95% Conf.int.			Estimates in data scale
Time point A (h)	Time point B (h)	Mean	Mean	Estimate	StdErr	DF	tValue	Probt	Lower	Upper		Adjp	Lower	Upper		Ratio	Lower	Upper		Adj Lower	Adj Upper			Control period	Control period	Mean values	Mean values	Estimate	StdErr	DF	tValue	Probt	Lower	Upper		Adj p	Lower	Upper		Ratio	Lower	Upper		Adj Lower	Adj Upper
0 (08)	3 (11)	5.77976	6.16052	0.380768	0.110953	84.0489	3.43178	0.00093245	0.160126	0.601409		0.0234957	0.0204502	0.741085		1.46341	1.17366	1.82469		1.02066	2.09821			0 (08)	3 (11)	5.73571	6.0911	0.355386	0.112417	47.4595	3.16131	0.00273569	0.12929	0.581483		0.0529973	-0.0105618	0.721334		1.42673	1.13802	1.78869		0.989494	2.05718
0 (08)	6 (14)	5.77976	6.36738	0.587625	0.134605	93.3375	4.36556	3.27493e-05	0.32034	0.854911		0.00147975	0.150501	1.02475		1.79971	1.3776	2.35116		1.16242	2.7864			0 (08)	6 (14)	5.73571	6.34524	0.12929	0.581483	88.3115	4.61641	1.3176e-05	0.347149	0.871906		0.000474336	1.03934	0.179719		1.83956	1.18467	2.85648		1.19688	2.82734
0 (08)	9 (17)	5.77976	6.19489	0.415132	0.131089	41.7414	3.16678	0.00287916	0.150534	0.679729		0.0544934	-0.0105762	0.840839		1.51457	1.16245	1.97334		0.98948	2.31831			0 (08)	9 (17)	5.73571	6.26159	0.525877	0.120268	69.3126	4.37253	4.22873e-05	0.285968	0.765787		0.00134351	0.917383	0.134372		1.69194	1.13318	2.52622		1.14382	2.50273
0 (08)	12 (20)	5.77976	6.09785	0.318092	0.128508	33.323	2.47527	0.0185666	0.0567372	0.579447		0.233949	-0.0992323	0.735416		1.3745	1.05838	1.78505		0.905532	2.08635			0 (08)	12 (20)	5.73571	6.11531	0.379605	0.113147	65.4476	3.35498	0.00132428	0.153665	0.605545		0.0309741	0.0112827	0.747927		1.46171	1.1661	1.83225		1.01135	2.11262
6 (14)	18 (02)	6.36738	5.72712	-0.640264	0.165332	40.0388	-3.8726	0.000389084	-0.974403	-0.306126		0.0100652	-1.17717	-0.103355		0.527153	0.377418	0.736294		0.308148	0.901807			6 (14)	18 (02)	6.34524	5.70963	-0.635611	0.148172	55.5268	-4.28969	7.21219e-05	-0.93249	-0.338732		0.00225343	-0.153273	-1.11795		0.529612	0.323209	0.867825		0.32695	0.857895
6 (14)	24 (08)	6.36738	5.95712	-0.410265	0.149717	40.3473	-2.74026	0.00910125	-0.712774	-0.107756		0.140455	-0.896467	0.0759368		0.663474	0.490282	0.897847		0.408009	1.07889			6 (14)	24 (08)	6.34524	5.87181	-0.473429	0.141617	39.6589	-3.34301	0.00181773	-0.759724	-0.187133		0.0383527	-0.93443	-0.012427		0.622863	0.467795	0.829334		0.39281	0.98765
9 (17)	18 (02)	6.19489	5.72712	-0.467771	0.133783	81.7105	-3.49648	0.000765032	-0.733923	-0.201619		0.0201942	-0.902227	-0.0333146		0.626397	0.480022	0.817406		0.405665	0.967234			9 (17)	18 (02)	6.26159	5.70963	-0.551961	0.136717	56.3226	-4.03726	0.000165082	-0.825803	-0.278119		0.00461462	-0.106912	-0.99701		0.57582	0.365084	0.908197		0.368981	0.898605
12 (20)	18 (02)	6.09785	5.72712	-0.370731	0.126042	76.0442	-2.94133	0.00432873	-0.621763	-0.119699		0.0810306	-0.780048	0.0385853		0.690229	0.536997	0.887187		0.458384	1.03934			12 (20)	18 (02)	6.11531	5.70963	-0.405688	0.125459	70.6461	-3.23364	0.00185939	-0.655868	-0.155509		0.0406148	-0.00271244	0.814089		0.666518	0.518992	0.855979		0.443043	1.00272
		ln(baseline)	ln(treatment)	ln(treatment)-ln(baseline)												EXP(LN(treatment)-LN(baseline))										ln(baseline)	ln(treatment)	ln(treatment)-ln(baseline)												EXP(LN(treatment)-LN(baseline))
		Estimates in data scale																								Estimates in data scale
		Time point A	Time point B																							Time point A	Time point B
		(ng/g)	(ng/g)													Ratio										(ng/g)	(ng/g)													Ratio
		323.681	582.531													1.79971										309.732	569.772													1.83956
		323.681	490.237													1.51457										309.732	524.049													1.69194
		582.531	307.083													0.527153										569.772	301.758													0.529612
		490.237	307.083													0.626397										524.049	301.758													0.57582

## Sheet: 7. Parameter Estimates
Full data											Animal id 3 and 13 excluded
Solutions for Fixed Effects			Treatment								Solutions for Fixed Effects			Treatment
Effect	Time point	Sex¹	Period²	Estimate	StdErr	DF	t Value	Pr > |t|			Effect	Time point	Sex	Period	Estimate	StdErr	DF	t Value	Pr > |t|
Intercept				6.1358	0.1625	24.49	37.75	<.0001			Intercept				6.1822	0.1532	21.77	40.35	<.0001		¹ 1=male 2=female
sex		1		0.2537	0.1427	38.57	1.78	0.0833			sex		1		0.1258	0.1407	32.66	0.89	0.3777		² 1=control 2=treatment
sex		2		0	.	.	.	.			sex		2		0	.	.	.	.
period(time point)	0		1	-0.4829	0.2173	38.51	-2.22	0.0322			period(time point)	0		1	-0.5094	0.1808	34.27	-2.82	0.008
period(time point)	3		1	-0.1021	0.2307	37.82	-0.44	0.6606			period(time point)	3		1	-0.154	0.2005	32.9	-0.77	0.448
period(time point)	6		1	0.1048	0.2252	40.11	0.47	0.6444			period(time point)	6		1	0.1002	0.1934	32.06	0.52	0.6081
period(time point)	9		1	-0.06773	0.1898	37.84	-0.36	0.7231			period(time point)	9		1	0.0165	0.1896	33.21	0.09	0.9312
period(time point)	12		1	-0.1648	0.1833	36.89	-0.9	0.3745			period(time point)	12		1	-0.1298	0.1797	34.41	-0.72	0.4751
period(time point)	15		1	-0.2253	0.1723	33	-1.31	0.2			period(time point)	15		1	-0.208	0.1679	32.07	-1.24	0.2243
period(time point)	18		1	-0.5355	0.1903	36.81	-2.81	0.0078			period(time point)	18		1	-0.5355	0.1791	35.56	-2.99	0.0051
period(time point)	21		1	-0.2706	0.1946	40.35	-1.39	0.172			period(time point)	21		1	-0.2859	0.1938	36.26	-1.48	0.1486
period(time point)	24		1	-0.3055	0.1948	36.75	-1.57	0.1254			period(time point)	24		1	-0.3733	0.1673	30.74	-2.23	0.0331
period(time point)	27		2	0.2068	0.2824	32.59	0.73	0.4693			period(time point)	27		2	0.186	0.2768	27.78	0.67	0.5071
period(time point)	30		2	0.928	0.3736	14.16	2.48	0.0261			period(time point)	30		2	1.0945	0.3608	8.541	3.03	0.015
period(time point)	33		2	0.7985	0.3047	25.53	2.62	0.0146			period(time point)	33		2	0.8898	0.3425	15.63	2.6	0.0197
period(time point)	36		2	0.9442	0.238	37.79	3.97	0.0003			period(time point)	36		2	1.0257	0.2262	31.87	4.54	<.0001
period(time point)	39		2	0.664	0.2005	37.86	3.31	0.002			period(time point)	39		2	0.7049	0.2076	34.17	3.4	0.0018
period(time point)	42		2	0.08621	0.1771	38.47	0.49	0.6291			period(time point)	42		2	0.1756	0.1896	33.11	0.93	0.3612
period(time point)	45		2	0.0615	0.1782	31.49	0.35	0.7322			period(time point)	45		2	0.1481	0.1866	25.63	0.79	0.4344
period(time point)	48		2	0	.	.	.	.			period(time point)	48		2	0	.	.	.	.

## Sheet: 8. Descriptive statistics
				Data scale						Ln scale						Data scale
Period	Time point	Hour (h)	N	Mean	Median	Std	Min	Max		Mean	Median	Std	Min	Max		Geometric mean
1 Control	0	8	20	439.132	308.88	521.053	80.52	2530		5.76707	5.73286	0.729516	4.38851	7.83597		319.601
1 Control	3	11	18	635.407	386.54	799.177	159.94	3630		6.08385	5.9572	0.781919	5.0748	8.19699		438.715
1 Control	6	14	11	820.84	544.06	808.255	177.54	3040.4		6.40986	6.29906	0.764407	5.1792	8.01974		607.806
1 Control	9	17	15	542.637	565.62	255.008	119.68	1041.04		6.15879	6.33792	0.597633	4.78482	6.94798		472.855
1 Control	12	20	19	491.133	492.36	208.045	195.58	922.02		6.09897	6.19921	0.47475	5.27597	6.82657		445.397
1 Control	15	23	18	436.859	434.83	147.588	213.62	739.42		6.02417	6.07492	0.34677	5.3642	6.60587		413.297
1 Control	18	2	11	319.08	311.3	141.117	146.3	682.66		5.68607	5.74076	0.416243	4.98566	6.526		294.734
1 Control	21	5	15	479.38	405.68	302.141	149.38	1266.32		6.0108	6.00556	0.579748	5.00649	7.14387		407.811
1 Control	24	8	17	458.529	326	423.426	191	2037		5.94342	5.7869	0.526025	5.25227	7.61923		381.236
2 Treatment	27	11	20	1102.78	475.42	1213.97	169.4	4305.4		6.4567	6.16172	1.07516	5.13226	8.36763		636.956
2 Treatment	30	14	7	1900.77	975.92	1675.42	156.64	4490.2		7.07387	6.88338	1.18628	5.05395	8.40965		1180.71
2 Treatment	33	17	13	1895.4	973.06	1666.79	137.72	4519.9		7.02663	6.88045	1.18526	4.92522	8.41625		1126.22
2 Treatment	36	20	18	1843.18	1324.84	1355.8	127.38	4470.4		7.19017	7.18896	0.929473	4.84717	8.40523		1326.32
2 Treatment	39	23	16	1388.23	950.95	970.847	387.64	3520		7.00731	6.85411	0.700156	5.96008	8.16622		1104.68
2 Treatment	42	2	15	776.219	591.58	592.112	262.9	2664.2		6.46334	6.3828	0.608664	5.57177	7.88766		641.201
2 Treatment	45	5	13	774.011	556.38	782.714	105.6	3015.1		6.30639	6.32145	0.846641	4.65966	8.01139		548.064
2 Treatment	48	8	20	675.015	443.08	593.286	168.08	2103.2		6.24994	6.0937	0.69654	5.12444	7.65122		517.98
																EXP(Ln scale Mean)

## Sheet: 9. Original data
animal_id	sex	timepoint	ng_g
1	1	0	281.38						Time points
2	1	0	378.4						control	treatment	Hour of day
3	1	0	2530						0		8
4	1	0	254.1						3	27	11
5	1	0	346.72						6	30	14
6	1	0	296.12						9	33	17
7	1	0	475						12	36	20
8	1	0	313.06						15	39	23
9	1	0	304.7						18	42	2
11	2	0	155.32						21	45	5
12	2	0	735.46						24	48	8
13	2	0	80.52
14	2	0	445.28						Sex
15	2	0	702.02						1=male
16	2	0	131.34						2=female
17	2	0	314.38
18	2	0	178.64
19	2	0	212.52
20	2	0	460.68
21	2	0	187
1	1	3	862.62
2	1	3	333.3
3	1	3	3630
4	1	3	282.92
5	1	3	265.76
6	1	3	289.52
7	1	3
8	1	3	548.9
9	1	3	383.24
11	2	3	389.84
12	2	3	1229.8
13	2	3	159.94
14	2	3	810
15	2	3
16	2	3	160.82
17	2	3	712.36
18	2	3	421.3
19	2	3	175.78
20	2	3	483.56
21	2	3	297.66
1	1	6
2	1	6
3	1	6	3040.4
4	1	6	352.66
5	1	6	340.34
6	1	6
7	1	6
8	1	6	1405.58
9	1	6
11	2	6
12	2	6	758.12
13	2	6	177.54
14	2	6	544.06
15	2	6	480.92
16	2	6
17	2	6	883.74
18	2	6	630.08
19	2	6	415.8
20	2	6
21	2	6
1	1	9	565.62
2	1	9	594.22
3	1	9	821.48
4	1	9	490.16
5	1	9	452.32
6	1	9
7	1	9	1041.04
8	1	9	692.56
9	1	9	769.78
11	2	9	297.88
12	2	9
13	2	9	170.72
14	2	9
15	2	9	773.74
16	2	9	119.68
17	2	9	318.56
18	2	9	432.52
19	2	9	599.28
20	2	9
21	2	9
1	1	12	457.6
2	1	12	242.22
3	1	12	628.1
4	1	12	546.04
5	1	12	301.84
6	1	12	528.66
7	1	12	686.62
8	1	12	787.16
9	1	12	527.78
11	2	12
12	2	12	674.52
13	2	12	200.86
14	2	12	370.7
15	2	12	685.08
16	2	12	213.18
17	2	12	476.52
18	2	12	492.36
19	2	12	195.58
20	2	12	922.02
21	2	12	394.68
1	1	15	469.26
2	1	15	487.3
3	1	15	511.28
4	1	15	278.74
5	1	15	213.62
6	1	15	739.42
7	1	15	611.82
8	1	15	590.48
9	1	15
11	2	15	323.62
12	2	15	504.46
13	2	15	311.52
14	2	15	430.98
15	2	15	415.14
16	2	15	283.36
17	2	15	280.72
18	2	15	438.68
19	2	15	322.08
20	2	15	650.98
21	2	15
1	1	18	323.84
2	1	18
3	1	18
4	1	18	264.66
5	1	18
6	1	18
7	1	18	682.66
8	1	18	343.2
9	1	18
11	2	18	287.54
12	2	18	388.96
13	2	18
14	2	18	288.86
15	2	18
16	2	18	146.3
17	2	18	155.76
18	2	18	316.8
19	2	18	311.3
20	2	18
21	2	18
1	1	21
2	1	21	399.96
3	1	21	927.52
4	1	21
5	1	21	261.36
6	1	21	265.32
7	1	21	1266.32
8	1	21	445.28
9	1	21	405.68
11	2	21
12	2	21	549.12
13	2	21	277.64
14	2	21	219.56
15	2	21
16	2	21	249.92
17	2	21	581.24
18	2	21
19	2	21	149.38
20	2	21	736.56
21	2	21	455.84
1	1	24	326
2	1	24	290
3	1	24	2037
4	1	24	378
5	1	24	320
6	1	24	347
7	1	24
8	1	24	473
9	1	24	481
11	2	24	299
12	2	24	487
13	2	24	243
14	2	24	343
15	2	24	191
16	2	24
17	2	24	322
18	2	24	302
19	2	24	265
20	2	24	691
21	2	24
1	1	27	202.62
2	1	27	1006.28
3	1	27	4305.4
4	1	27	222.42
5	1	27	925.76
6	1	27	226.16
7	1	27	1951.4
8	1	27	3417.7
9	1	27	441.98
11	2	27	430.54
12	2	27	383.46
13	2	27	169.4
14	2	27	2880.9
15	2	27	508.86
16	2	27	215.38
17	2	27	1170.62
18	2	27	1017.5
19	2	27	174.02
20	2	27	2150.5
21	2	27	254.76
1	1	30	975.92
2	1	30
3	1	30
4	1	30	576.4
5	1	30
6	1	30
7	1	30
8	1	30
9	1	30
11	2	30
12	2	30
13	2	30	156.64
14	2	30	3523.3
15	2	30
16	2	30
17	2	30	4490.2
18	2	30
19	2	30	2747.8
20	2	30	835.12
21	2	30
1	1	33	2882
2	1	33	630.3
3	1	33	2274.8
4	1	33
5	1	33	244.64
6	1	33
7	1	33	3972.1
8	1	33	4519.9
9	1	33
11	2	33	973.06
12	2	33
13	2	33	137.72
14	2	33
15	2	33	703.78
16	2	33	4430.8
17	2	33	2868.8
18	2	33	689.92
19	2	33
20	2	33
21	2	33	312.4
1	1	36	1664.3
2	1	36	453.42
3	1	36	4045.8
4	1	36	706.42
5	1	36	1342
6	1	36	662.42
7	1	36	2982.1
8	1	36	2787.4
9	1	36	1307.24
11	2	36	1307.68
12	2	36	4470.4
13	2	36	127.38
14	2	36	2239.6
15	2	36	3482.6
16	2	36	823.24
17	2	36	3380.3
18	2	36	611.38
19	2	36	783.64
20	2	36
21	2	36
1	1	39	619.08
2	1	39	387.64
3	1	39	2330.9
4	1	39
5	1	39	634.04
6	1	39	3520
7	1	39	1129.04
8	1	39	2260.5
9	1	39
11	2	39
12	2	39	1928.3
13	2	39
14	2	39	2101
15	2	39	1028.72
16	2	39	460.68
17	2	39	873.18
18	2	39	565.62
19	2	39	728.64
20	2	39	2864.4
21	2	39	779.9
1	1	42
2	1	42	262.9
3	1	42	601.7
4	1	42	508.86
5	1	42	473.44
6	1	42	1017.5
7	1	42	1032.24
8	1	42	852.72
9	1	42
11	2	42	815.98
12	2	42	1155.22
13	2	42
14	2	42	300.96
15	2	42	591.58
16	2	42	553.52
17	2	42	286.66
18	2	42	525.8
19	2	42
20	2	42	2664.2
21	2	42
1	1	45	556.38
2	1	45	274.78
3	1	45
4	1	45
5	1	45	652.96
6	1	45	840.84
7	1	45	3015.1
8	1	45	474.76
9	1	45
11	2	45	1722.82
12	2	45	559.24
13	2	45	105.6
14	2	45
15	2	45	526.46
16	2	45	330.88
17	2	45
18	2	45
19	2	45	251.9
20	2	45	750.42
21	2	45
1	1	48	294.8
2	1	48	852.72
3	1	48	1975.6
4	1	48	370.7
5	1	48	438.46
6	1	48	408.76
7	1	48	2103.2
8	1	48	562.98
9	1	48	447.7
11	2	48	482.02
12	2	48	521.62
13	2	48	168.08
14	2	48	1901.9
15	2	48	393.8
16	2	48	299.42
17	2	48	318.12
18	2	48	385.44
19	2	48	210.1
20	2	48	796.62
21	2	48	568.26
